# Supplementary material for: Scientometrics Study of Research Output on Sheep and Goats from Greece
Source: Animals (Basel). 2022 Oct 4;12(19):2666. doi: 10.3390/ani12192666 (PMC9559483; doi:10.3390/ani12192666)
Supplement: Supplementary file 1 [file animals-12-02666-s001.zip]

Archive with 1 entries (1 files):
- animals-1901544-supplementary.pdf
